# Supplementary material for: One Health in Indigenous Communities: A Critical Review of the Evidence
Source: Int J Environ Res Public Health. 2021 Oct 28;18(21):11303. doi: 10.3390/ijerph182111303 (PMC8583238; doi:10.3390/ijerph182111303)
Supplement: Supplementary file 1 [file ijerph-18-11303-s001.zip]

Archive with 1 entries (1 files):
- ijerph-1357172-supplementary.pdf
